# Supplementary material for: Does the Cambridge classification alone predict the possibility to perform echocardiographic examination in lateral recumbency in dogs affected by brachycephalic obstructive airways syndrome?
Source: PLoS One. 2023 Jun 7;18(6):e0286914. doi: 10.1371/journal.pone.0286914 (PMC10246799; doi:10.1371/journal.pone.0286914)
Supplement: S1 Data set — (XLSX) [file pone.0286914.s001.xlsx]

## Sheet: Plos One Data Set
PAZIENTE	RAZZA	SESSO	ETAanni	PESOkg	BCS	CLASSIFICAZIONECAMBRIDGEgrado	SCORETEMPERAMENTO	ECOCARDIOAstandingBstandingdecubito	SOMMA
1	BF	F	5	15.7	6	0	1	B	1
2	BF	M	4	15.1	5	0	2	B	2
3	BF	M	8	12.2	5	0	4	B	4
4	BF	F	2	13.2	6	1	4	A	5
5	BF	F	5	8.6	5	2	1	B	3
6	BF	M	4	14.2	5	2	2	B	4
7	BF	F	1	12.7	7	2	3	B	5
8	BF	M	3	13	5	1	3	B	4
9	BF	F	2	13	5	0	2	A	2
10	BF	F	4	11.5	5	0	1	B	1
11	BF	M	1	13.4	5	0	1	B	1
12	BF	M	1	14	5	2	1	A	3
13	BF	M	1	14	5	3	3	A	6
14	BF	M	4	11.5	5	3	4	A	7
15	BF	M	#NULL!	#NULL!	#NULL!	2	3	A	5
16	BF	M	1	13	5	1	1	B	2
17	BF	M	8	11.5	5	3	3	A	6
18	BF	M	3	13.4	5	2	4	B	6
19	BF	M	3	13.2	5	3	4	A	7
20	BF	M	1	10	5	2	3	A	5
21	BF	M	7	12	6	3	1	A	4
22	BF	F	1	11	5	3	4	A	7
23	BF	F	#NULL!	8.6	5	2	1	B	3
24	BF	M	2	10	5	2	2	B	4
25	BF	M	1	12	#NULL!	2	4	A	6
26	BF	M	1	13	#NULL!	2	#NULL!	B	2
27	BF	M	5	12	#NULL!	1	#NULL!	A	1
28	BF	M	2	11.6	#NULL!	2	#NULL!	B	2
29	BF	M	3	11	#NULL!	3	#NULL!	A	3
